# Supplementary material for: Development of SSR Databases Available for Both NGS and Capillary Electrophoresis in Apple, Pear and Tea
Source: Plants (Basel). 2021 Dec 17;10(12):2796. doi: 10.3390/plants10122796 (PMC8703814; doi:10.3390/plants10122796)
Supplement: Supplementary file 1 [file plants-10-02796-s001.zip]

Archive with 9 entries (8 files):
- SUP/
- SUP/SupplementaryTables.xlsx
- SUP/4.genotyping.sh
- SUP/list_primer
- SUP/3.CountSSR.sh
- SUP/list_geno
- SUP/SupplementaryFig.pptx
- SUP/2.demultiplex.sh
- SUP/1.combine.sh
