# Supplementary material for: Development of SSR Databases Available for Both NGS and Capillary Electrophoresis in Apple, Pear and Tea
Source: Plants (Basel). 2021 Dec 17;10(12):2796. doi: 10.3390/plants10122796 (PMC8703814; doi:10.3390/plants10122796)
Supplement: Supplementary file 1 [file plants-10-02796-s001.zip › SUP/SupplementaryTables.xlsx]

## Sheet: S1.Primer
Supplementary Table 1. List of the SSR markers used in the present study and basic information.
Marker	Forward	Reverse		Motif	Plant	Reference	Chromosome	Position
CH01b09b	TTATAGCAGCAACAGGAGCG	TATTCGGGAGGCATGGTATG	Fam	GA	Apple	Liebhard et al. 2004	4	20271711
Hi08h08	TGAACAAATTCCACCACGAA	GTTTGCCAAGGCTACAATTTTCA	Fam	AAC	Apple	Silfverberg-Dilworth et al. 2006	5	2007008
Hi09a01	GAAGCAACCACCAGAAGAGC	GTTTCCCATTCGCTGGTACTTGAG	Vic	AAG	Apple	Silfverberg-Dilworth et al. 2006	11	14450285
Hi15h12	GAACAAGAAGGACGCGAATC	GTTTGGGCCTCGTTATCACTACCA	Ned	ATC	Apple	Silfverberg-Dilworth et al. 2006	0	29807715
Hi22d06	CCCCGAGCTCTACCTCAAA	CATTATGTTTCCGGTTTTTGG	Fam	AAC	Apple	Silfverberg-Dilworth et al. 2006	2	1277450
Mdo.chr1.18	CGTGTCCACAAGCTGAGAAA	AGGGATCCCGCTCTACTGTT	Vic	TC	Apple	Kunihisa et al. 2014	1	29267848
NZmsCN943067	AAATGGGGCACGCTATTATG	TGTGCCATTCAAGAGCTCAA	Vic	TTC	Apple	Celton et al. 2009	7	22177936
NZmsEB116209	AAAATCCCAATTCCAAAACC	TTGGAGCAGTGAAAGATTGG	Ned	AGA	Apple	Celton et al. 2009	9	10328439
NZmsEB119405	GCATGTCAAACCACTTGTCC	ATTCTCTCGCGGCAGTT	Ned	CGT	Apple	Celton et al. 2009	2	7624459
NZmsEB146613	AGAGTTCCGTTCCCCTCTCT	GTGGATTCGGAAATGCACTC	Fam	TTCC	Apple	Celton et al. 2009	14	1099873
SAmsCN944528	GACGACGGAAAGGAAGACG	ATTACGCTGTTGCAGAGAGC	Hex	GAC	Apple	Dyk et al. 2010	2	14452263
SAmsEB132187	TCTCCCTCACTCGACGTTG	GTTGCAGGAAGGAGTGTCG	Fam	GGA	Apple	Dyk et al. 2010	4	3442204
TsuGNH124	GATGGGAGAAGGTGGAAAAG	GTGTCGGTGATGAATCTTCC	Ned	AGGG	Pear	Yamamoto et al. 2012	15	39356475
TsuGNH161	CTTTCCCGTTTGACCAGTGT	CGGCAAAGAACTTTGGAGAG	Vic	CCAAC	Pear	Yamamoto et al. 2012	2	29791961
TsuGNH164	ACTCGGACAGAGCGGTGTAA	AGATGGTTGGTCATCTGCGT	Vic	TTTTG	Pear	Yamamoto et al. 2012	11	21995698
TsuGNH179	CGATCCATTCGGTTCAGTTG	GAGCTCAGACGCCAAAAAGA	Vic	TGGAG	Pear	Yamamoto et al. 2012	17	28529754
TsuGNH184	GAAGTTGATTGGGGGAGACA	CCTTTTGTATCCCAGGACGA	Fam	CAGTG	Pear	Yamamoto et al. 2012	3	20536949
TsuGNH194	GCGTCATCATTATGCCACG	CGGGGAGCTTACCTCTCTGT	Vic	CTCCT	Pear	Yamamoto et al. 2012	1	23088087
TsuGNH204	TAAAGGTTGGACGGTGAAGG	GTGATGGTGCATTTGCCA	Ned	GATGG	Pear	Yamamoto et al. 2012	15	15021998
TsuGNH207	AGCGTATCAAGGGAAAGGGT	CATCCATTCCTCGCTCTGTT	Ned	CAACT	Pear	Yamamoto et al. 2012	2	5737986
TsuGNH208	AGGGATATGAGCGAAACAGG	GTTGTGAGAGTGAAGCCACAAG	Fam	TTTCT	Pear	Yamamoto et al. 2012	10	14712960
TsuGNH250	TGTTGGGTATGCCAGTTGGT	GCCGTCACTGCAGACTAGGT	Fam	AGAGT	Pear	Yamamoto et al. 2012	1	16984923
MSE0348	GCCAAAATCCGCAACGAGTT	GCCAGTCCCTCAATTGCTCT	Vic	ACCA	Tea	https://www.naro.go.jp/publicity_report/publication/files/nifts_cha_shikibetsu20210325.pdf	13	67325592
MSE0354	TCTTCACACCTAAAGCCCAGA	GTAGAGGAGGACGAGGGTGT	Fam	AGAAA	Tea	https://www.naro.go.jp/publicity_report/publication/files/nifts_cha_shikibetsu20210325.pdf	13	99706475
TM043	TAAATTCTGTCCACCCATCT	GTAACTAAATCTCCCTCCTTCT	Ned	TTTC	Tea	Ma et al. 2010	2	25813899
TM107	TGTGGAATAAACAATCCTCCTG	TCAAAGCAAAGCCCCTCAAT	Vic	TTTGT	Tea	Ma et al. 2010	2	211960938
TM336	AGGCTTTGCTGCTTATT	GCTCGTAGTCATGTTGC	Vic	TTTAT	Tea	Ma et al. 2014	14	33380518
TM348	GAGATGGCTTGCTCAAGGTC	CCCCAACCAAATCAAATCAC	Fam	TATC	Tea	Ma et al. 2014	12	158886791
TM350	TTCTTGTTTCTTCGGAGATCG	TGTCGCAGAATGATGGGTTA	Ned	TGGTC	Tea	Ma et al. 2014	Contig805	421699
TM464	TGGCATGTGACCAAAAAGTC	TCAGCAACCCAAAACACTTG	Vic	ACCA	Tea	Ma et al. 2014	12	101416344
TM485	CTCCAGTGGATGTGGATGTG	AAAAGGCACCTCAACAAATG	Ned	TTTC	Tea	Ma et al. 2014	9	154336634
TM553	CTCTGAGGCAATCTTGAGGG	TGAGATCCTAGTGTTCCATCACA	Ned	AGAAG	Tea	Ma et al. 2014	12	92932842
TM626	ATGGGATCTTTTTGCAATGG	GAAGTGTTTGCGTGCACTGT	Vic	CAAAC	Tea	Ma et al. 2014	14	31864102
CsFM1097	CGGCAGATTTGGTGATAGGA	AACAAAATGGGAACCCACAA	Vic	CTTTT	Tea	Tan et al. 2013	7	61389050
CsFM1206	GAAGAACAAGTGTCGGGGAA	TCGGAGGTACAAAACTCATCTC	Vic	GAGTT	Tea	Tan et al. 2013	4	194538993
CsFM1566	CCTTGCTTTGCTTCTCTCTTTC	ATCGGAGGGAGGTCTGAATC	Vic	TCTTT	Tea	Tan et al. 2013	15	45708295
CsFM1595	GGTTGGAGCTAGGGTTAGGG	TCAAATCCATCCAACTTTTTGA	Fam	AAGG	Tea	Tan et al. 2013	11	10145692
Chromosome and position were inferred by Primer-BLAST using the genome of a ‘Golden Delicious’ doubled-haploid tree (GDDH13) for apple, the genome of ‘Nijisseiki’ for pear and a draft genome of C. sinensis var. sinensis ‘Shuchazao’ (CSS-SCZ) for tea.

## Sheet: S2.Apple-PCR-CE
Supplementary Table 2. Genotypes determined by PCR-CE for 43 apple varieties
Variety	CH01b09b	Hi08h08	Hi09F01	Hi15h12	Hi22d06	Mdo.chr1.18	NZmsCN943067	NZmsEB116209	NZmsEB119405	NZmsEB146613	SAmsCN944528	SAmsEB132187
Akane	174/174	239/242	257/266	221/224	123/123	268/288	189/195	115/129	179/179	155/172	206/214	248/248
Akibae	170/180	236/242	260/266	221/221	123/126	284/288	189/189	115/129	179/183	155/172	206/214	248/251
Iwakami	170/170	236/236	260/266	221/221	129/132	284/284	189/189	129/132	173/183	155/172	214/221	248/251
Indo	170/170	236/236	260/260	221/221	123/132	284/288	189/207	129/132	179/179	172/172	206/206	242/248
Orin	170/180	236/236	260/266	221/221	123/126	284/288	189/189	115/129	179/179	155/172	206/206	248/251
Ozenokurenai	170/170	239/239	257/266	221/224	132/132	268/284	189/189	115/129	173/179	155/172	214/221	248/248
Gala	170/180	236/239	257/266	221/221	126/132	284/284	189/189	129/132	173/179	155/172	206/221	248/251
Kio	170/170	236/236	260/266	221/221	123/126	288/288	189/207	115/129	179/179	155/176	206/214	242/251
Kizashi	170/180	236/236	260/266	221/224	123/132	284/284	189/207	115/132	173/179	155/172	206/221	242/251
Kitakami	174/180	236/239	257/260	221/221	129/129	288/288	195/207	129/132	173/179	155/176	206/206	248/248
Kitaro	170/170	236/239	257/260	221/221	126/132	284/288	189/207	129/132	173/179	155/172	206/221	248/251
Kinsei	180/180	236/239	260/266	221/221	123/129	284/288	189/207	115/132	173/179	172/176	206/214	242/251
Jonathan	170/174	236/242	260/266	221/221	123/129	284/288	189/189	129/129	179/183	172/172	206/214	248/248
Kotaro	170/180	236/239	257/260	221/221	126/129	284/288	189/189	129/129	179/179	172/172	206/206	248/251
Golden Delicious	170/180	236/239	257/266	221/221	123/126	284/284	189/189	115/129	179/179	155/176	206/214	251/251
Sansa	170/174	236/239	257/266	221/221	123/126	268/284	189/195	115/132	179/179	155/172	206/214	248/248
Santaro	170/180	236/236	260/266	221/221	123/132	284/288	189/189	115/129	179/179	176/176	206/214	242/251
Shinano Sweet	170/180	236/236	260/260	221/224	129/132	284/288	189/207	115/129	179/183	155/155	206/206	251/251
Jonagold	180/180	236/239	257/260	221/221	123/129	284/284	189/207	115/132	173/179	172/176	214/214	242/251
Sensyu	170/180	236/236	260/260	221/221	123/132	284/288	189/207	115/132	179/179	155/176	206/214	242/251
Chinatsu	170/174	239/239	260/266	221/230	123/126	288/288	189/189	115/115	179/179	172/172	214/214	248/251
Tsugaru	170/180	236/242	260/266	221/221	126/129	284/288	189/189	115/129	179/183	155/172	206/206	248/251
Delicious	170/180	236/236	260/260	221/221	129/132	284/288	207/207	132/132	173/173	172/172	214/221	242/248
Hatsuaki	170/180	239/242	257/266	221/221	126/129	284/284	189/189	129/129	179/179	155/172	206/206	248/251
Himekami	170/174	236/242	260/266	221/221	123/126	284/288	189/207	129/129	179/179	172/172	206/214	248/251
Fuji	170/170	236/236	260/260	221/224	126/132	284/288	189/207	129/132	173/179	155/172	206/221	242/251
Hokuto	170/174	236/239	257/260	221/224	126/129	288/288	189/195	129/132	173/179	155/155	206/206	251/251
Maypole	170/174	236/239	260/260	224/224	126/126	288/288	179/189	132/132	179/179	155/172	206/212	251/251
Mori-no-kagayaki	170/170	236/239	257/266	221/221	129/132	284/284	189/189	129/132	173/179	155/172	206/221	248/251
Yoko	174/180	239/242	257/260	221/221	123/126	284/288	189/189	115/129	179/179	172/176	206/206	248/251
Ruby Sweet	170/170	236/236	260/260	224/224	126/132	288/288	189/189	129/132	173/179	155/172	206/214	251/251
Rose Pearl	170/174	236/242	257/260	221/224	123/126	288/288	189/207	129/129	173/179	155/172	206/221	248/251
JM1	170/180	236/236	235/260	221/224	126/126	274/278	189/195	115/115	164/179	155/176	206/208	248/248
JM2	170/170	236/236	257/260	221/221	126/126	268/278	189/195	129/129	164/179	155/176	206/208	248/251
JM5	170/180	236/236	235/260	221/224	126/126	268/274	189/195	115/129	164/179	155/176	206/208	248/251
JM7	170/180	236/236	235/260	221/224	126/126	274/278	189/195	129/129	179/179	155/172	206/206	248/248
JM8	170/180	236/236	257/260	221/221	123/126	268/274	186/189	115/129	164/179	155/176	206/208	248/248
Morioka 66	174/180	236/239	257/260	221/221	123/129	268/288	189/195	115/132	179/183	155/155	214/214	248/251
Beniminori	170/170	236/239	260/266	221/221	126/129	284/288	189/189	129/132	179/183	155/172	206/206	248/248
Morioka 68	174/180	236/239	260/266	221/221	123/123	284/288	189/207	115/115	179/179	155/176	206/214	248/251
Morioka 69	170/180	239/239	257/260	221/221	123/129	284/284	189/207	115/132	173/179	155/176	214/214	242/248
Kinshu	170/170	236/242	260/260	221/221	129/132	284/288	189/207	132/132	179/183	172/176	206/214	242/248
Morioka 71	170/180	236/242	260/260	221/221	129/132	288/288	189/207	115/132	173/183	172/172	206/221	251/251

## Sheet: S3.Pear.PCR-CE
Supplementary Table 3. Genotypes determined by PCR-CE for 29 pear varieties
Variety	TsuGNH124	TsuGNH161	TsuGNH164	TsuGNH179	TsuGNH184	TsuGNH194	TsuGNH204	TsuGNH207	TsuGNH208	TsuGNH250
Akiakari	188/188	103/103	223/236	287/292	272/272	142/147	237/237	156/156	292/302	332/337
Akizuki	184/188	103/108	223/223	287/297	272/272	142/142	237/237	156/161	302/302	332/337
Atago	188/188	103/108	226/236	287/292	272/272	142/147	237/237	156/156	256/292	332/332
Amanogawa	188/188	103/103	226/226	287/292	272/272	147/147	237/237	156/156	256/256	332/332
Oushuu	184/188	98/103	226/226	287/292	268/268	147/147	237/237	156/156	302/302	332/332
Okusankichi	184/188	103/103	226/236	287/292	272/272	142/147	237/237	156/156	256/302	332/332
Natsushizuku	184/188	98/103	236/236	287/297	268/272	142/142	237/237	156/156	292/302	332/332
Kumoi	184/188	103/108	236/236	287/297	268/272	142/142	237/237	156/161	292/302	332/332
Kousui	184/188	98/108	223/236	287/292	268/272	142/142	237/237	156/156	292/302	332/332
Shuugyoku	184/184	103/108	223/236	287/292	268/268	142/142	237/237	156/156	302/302	332/332
Shuurei	188/188	103/108	236/236	287/297	268/272	142/142	237/237	156/156	292/302	332/337
Shinkou	184/188	103/103	223/223	287/292	268/272	142/147	237/237	156/156	256/302	332/337
Shinsui	184/188	98/98	223/236	287/292	268/272	142/142	237/237	156/156	292/302	332/337
Shinsei	188/188	103/108	223/223	287/292	268/272	142/142	237/237	156/156	256/302	332/337
Suisei	184/188	103/108	223/236	287/287	268/268	142/142	237/237	156/156	302/302	332/332
Chikusui	184/188	103/108	223/236	287/297	268/272	142/142	237/237	156/156	302/302	332/337
Choujuurou	184/188	108/108	236/236	287/297	268/272	142/147	237/237	156/161	292/292	332/332
Niitaka	188/188	103/108	236/236	292/297	268/272	142/147	237/237	156/156	256/292	332/332
Nijisseiki	184/188	98/103	223/236	287/287	268/268	142/142	226/237	156/156	302/302	332/337
Hakkou	184/188	103/108	236/236	287/292	268/268	142/142	237/237	156/156	302/302	332/332
Hayatama	188/188	98/108	236/236	287/287	268/272	142/142	237/237	156/161	292/292	332/332
Hougetsu	184/184	103/103	223/226	287/287	268/272	142/147	237/237	156/156	302/302	332/332
Housui	184/188	108/108	223/236	292/297	272/272	142/142	237/237	156/161	302/302	332/337
Yasato	184/184	98/103	223/236	287/292	268/268	142/142	237/237	156/156	302/302	332/332
Hatsumaru	184/184	108/108	236/236	287/287	272/272	142/142	237/237	156/156	292/302	332/337
Rinka	184/188	103/103	236/236	287/297	272/272	142/147	237/237	156/161	302/302	332/337
Hoshiakari	188/188	103/108	236/236	287/292	272/272	142/142	237/237	156/161	292/302	332/337
Narumi	184/188	103/103	236/236	287/292	268/272	142/147	237/237	156/161	302/302	332/332
Kanta	188/188	103/108	223/223	287/297	268/272	142/147	237/237	156/156	302/302	332/332

## Sheet: S4.TeaPCR-CE
Supplementary Table 4. Genotypes determined by PCR-CE for 44 tea varieties
Cultiver	CsFM1097	CsFM1206	CsFM1566	CsFM1595	MSE0348	MSE0354	TM043	TM107	TM336	TM348	TM350	TM464	TM485	TM553	TM626
Ryofu	214/219	157/162	154/154	111/123	210/230	227/227	132/141	144/149	174/174	259/263	256/256	147/154	225/229	156/186	235/245
Cha Chukanbohon No 3	214/214	157/162	154/159	123/123	202/210	222/222	128/136	130/130	168/168	255/259	256/256	154/162	225/225	156/156	235/250
Harumidori	219/219	157/157	154/154	106/123	210/230	227/227	132/132	144/144	174/179	263/263	256/256	143/154	225/225	156/186	245/245
Sofu	214/219	157/157	154/154	106/115	210/230	227/227	128/132	144/149	174/179	259/263	245/256	147/154	217/225	156/186	245/245
Cha Chukanbohon No 4	214/219	162/162	154/159	119/123	210/222	227/232	132/136	144/149	174/174	259/263	256/256	143/154	217/225	156/186	245/245
Cha Chukanbohon No 5	214/224	157/162	154/154	119/123	210/214	227/232	132/136	139/149	174/174	259/263	226/256	143/154	217/225	156/156	240/245
Cha Chukanbohon No 6	214/219	151/157	143/154	119/123	202/230	222/227	128/132	144/155	174/174	255/259	245/251	143/154	225/225	156/166	240/245
Sun Rouge	214/214	157/162	154/159	123/123	202/230	227/232	128/136	149/155	174/174	255/259	251/251	147/154	225/225	156/166	240/245
Shuntaro	214/219	151/162	154/159	106/115	210/210	227/232	132/136	144/149	174/179	259/259	256/256	154/166	225/225	156/186	245/245
Saeakari	208/219	162/162	154/154	115/123	210/214	222/227	132/132	144/149	174/174	251/259	245/256	154/154	225/225	156/186	235/245
Nanmei	219/224	151/162	154/154	106/123	202/210	217/222	132/132	139/149	168/174	263/263	256/256	151/154	225/225	156/156	235/245
Seimei	208/219	157/162	154/154	106/123	210/210	227/232	132/132	149/149	174/179	259/263	245/256	154/154	225/225	156/186	245/245
Sayamakaori	219/224	162/162	154/159	115/123	202/210	217/227	132/136	139/149	174/174	259/263	256/256	154/154	217/225	156/186	235/245
Yabukita	219/219	157/162	154/154	106/123	210/230	227/232	132/132	144/149	174/179	259/263	256/256	154/154	225/225	156/186	235/245
Asatsuyu	219/219	157/162	154/159	115/123	210/210	232/232	132/132	144/144	174/174	259/263	256/256	154/154	225/225	156/186	245/245
Okumidori	219/219	162/162	154/154	123/123	210/210	232/232	132/132	144/149	174/174	259/267	251/256	154/154	225/225	156/186	235/245
Kanayamidori	219/219	157/157	143/154	106/123	210/210	227/227	132/132	144/149	174/179	259/263	256/256	143/154	225/225	156/186	245/245
Saemidori	219/219	162/162	154/154	123/123	210/230	227/232	132/132	144/149	174/174	259/263	256/256	154/154	225/225	156/186	235/245
Yutakamidori	208/219	162/162	154/154	123/123	210/210	227/232	132/145	144/155	174/174	251/263	256/256	147/154	225/225	156/186	245/245
Kiyoka	219/219	162/162	154/154	115/123	210/230	227/232	128/132	144/144	174/174	263/263	256/256	154/154	225/225	156/186	235/245
MK5601	214/214	151/162	154/154	115/115	202/210	227/232	132/136	144/149	174/174	259/259	245/256	143/143	225/225	156/156	245/245
Kanaemaru	219/224	162/162	154/159	123/123	202/210	227/227	136/136	144/144	174/174	263/263	256/256	147/154	225/225	156/186	245/245
Yachaken01	219/219	157/157	154/154	115/123	210/210	222/227	132/132	144/149	174/179	263/263	245/256	154/154	225/225	156/156	240/245
Yachaken02	219/219	157/162	154/159	123/123	210/230	227/232	132/132	144/155	174/174	259/263	256/256	154/154	217/225	156/186	235/245
Yachaken09	219/219	162/162	143/154	106/123	202/210	217/227	132/132	139/144	174/174	259/263	256/256	154/154	217/225	156/186	245/245
Yachaken10	219/224	162/162	143/154	106/123	202/230	217/232	132/132	139/144	174/174	263/263	256/256	154/154	217/225	156/186	235/235
Kokken01	219/224	157/157	143/154	106/106	202/210	217/227	132/136	139/149	174/174	259/263	256/256	143/154	217/225	156/186	235/245
Danshin37	219/219	162/162	143/154	123/123	210/230	217/227	132/136	144/155	174/174	259/263	256/256	154/154	225/225	156/186	235/245
Miyazaki39	219/219	151/162	143/154	123/123	202/202	217/227	132/136	149/149	174/179	251/263	256/256	143/154	225/225	156/186	245/245
Miyazaki40	219/219	157/162	143/159	115/123	202/210	217/227	132/132	149/155	174/174	259/263	256/256	154/154	225/225	156/186	235/245
Okuharuka	219/224	162/162	154/154	106/123	210/230	227/232	132/136	144/149	174/174	259/263	256/256	143/154	225/225	156/186	245/245
Kirari31	219/224	151/162	154/159	123/123	210/230	227/232	132/132	149/155	174/174	259/263	251/256	143/154	217/225	156/186	235/245
Sainomidori	219/219	162/162	154/159	106/115	210/210	227/232	132/132	144/149	174/179	263/263	256/256	143/154	217/225	156/156	245/245
Sakimidori	219/224	151/157	154/159	115/123	210/210	227/232	132/132	144/155	174/174	259/259	251/256	143/154	217/217	156/186	240/245
Nagomiyutaka	219/219	162/162	154/159	111/123	202/230	227/232	132/132	149/149	174/174	263/263	251/256	143/154	225/225	156/186	240/245
Haruto34	219/219	151/162	154/154	123/123	210/210	227/232	132/132	144/155	174/174	259/259	251/256	143/154	217/225	156/186	235/245
Harunonagori	219/224	157/162	143/154	106/123	202/202	227/232	132/136	144/149	179/179	259/263	256/256	143/143	225/225	156/186	245/245
Harumoegi	219/224	151/157	154/159	115/123	210/230	227/232	132/132	149/155	174/179	259/259	251/256	143/154	217/225	156/186	245/245
Miyamakaori	219/219	157/162	154/154	115/123	202/210	227/232	132/136	144/149	174/179	263/263	251/256	143/154	217/225	156/156	245/245
Musashikaori	219/219	162/162	149/154	115/123	210/230	232/232	132/132	149/149	179/179	263/263	256/256	154/154	225/225	156/186	245/245
Yumekaori	219/219	151/162	143/154	123/123	202/230	217/227	132/136	149/155	174/174	259/263	256/256	154/154	225/225	156/156	235/245
Yumewakaba	219/219	157/162	143/154	106/106	210/210	227/232	132/132	144/149	174/174	259/267	251/256	143/154	217/225	156/186	235/245
Benifuki	214/214	151/151	149/154	119/119	202/210	227/232	136/136	144/155	174/174	251/259	251/256	143/158	225/229	156/156	245/245
Sayamaakari	219/219	162/162	154/159	115/123	202/210	217/232	132/136	139/160	174/179	263/263	256/256	154/154	217/225	156/186	235/245

## Sheet: S5.Apple-SSR-GBS
Supplementary Table 5. Genotypes determined by SSR-GBS for 43 apple varieties
Variety	Hi08h08	Hi09f01	Hi15h12	Hi22d06	Mdo.chr1.18	NZmsCN943067	NZmsEB116209	NZmsEB146613	SAmsCN944528	SAmsEB132187
Akane	240/243	253/262	221/224	126/126	266/286	186/192	117/132	157/173	205/214	245/245
Akibae	237/243	256/262	221/221	126/129	282/286	186/186	117/132	157/173	205/214	245/248
Iwakami	237/240	253/256	221/224	129/132	286/286	186/192	132/135	157/157	205/205	248/248
Indo	237/237	256/262	221/221	132/135	282/282	186/186	132/135	157/173	214/220	245/248
Orin	237/237	256/256	221/221	126/135	282/286	186/204	132/135	173/173	205/205	239/245
Ozenokurenai	237/237	256/262	221/221	126/129	282/286	186/186	117/132	157/173	205/205	245/248
Gala	240/240	253/262	221/224	135/135	266/282	186/186	117/132	157/173	214/220	245/245
Kio	237/240	253/262	221/221	129/135	282/282	186/186	132/135	157/173	205/220	245/248
Kizashi	237/237	256/262	221/221	126/129	286/286	186/204	117/132	157/177	205/214	239/248
Kitakami	237/237	256/262	221/224	126/135	282/282	186/204	117/135	157/173	205/220	239/248
Kitaro	237/240	253/256	221/221	132/132	286/286	192/204	132/135	157/177	205/205	245/245
Kinsei	237/240	253/256	221/221	129/135	282/286	186/204	132/135	157/173	205/220	245/248
Jonathan	237/240	256/262	221/221	126/132	282/286	186/204	117/135	173/177	205/214	239/248
Kotaro	237/243	256/262	221/221	126/132	282/286	186/186	132/132	173/173	205/214	245/245
Golden Delicious	237/240	253/256	221/221	129/132	282/286	186/186	132/132	173/173	205/205	245/248
Sansa	237/240	253/262	221/221	126/129	282/282	186/186	117/132	157/177	205/214	248/248
Santaro	237/240	253/262	221/221	126/129	266/282	186/192	117/135	157/173	205/214	245/245
Shinano Sweet	237/237	256/262	221/221	126/135	282/286	186/186	117/132	177/177	205/214	239/248
Jonagold	237/237	256/256	221/224	132/135	282/286	186/204	117/132	157/157	205/205	248/248
Sensyu	237/240	253/256	221/221	126/132	282/282	186/204	117/135	173/177	214/214	239/248
Chinatsu	237/237	256/256	221/221	126/135	282/286	186/204	117/135	157/177	205/214	239/248
Tsugaru	240/240	256/262	221/230	126/129	286/286	186/186	117/117	173/173	214/214	245/248
Delicious	237/243	256/262	221/221	129/132	282/286	186/186	117/132	157/173	205/205	245/248
Hatsuaki	237/237	256/256	221/221	132/135	282/286	204/204	135/135	173/173	214/220	239/245
Himekami	240/243	253/262	221/221	129/132	282/282	186/186	132/132	157/173	205/205	245/248
Fuji	237/243	256/262	221/221	126/129	282/286	186/204	132/132	173/173	205/214	245/248
Hokuto	237/237	256/256	221/224	129/135	282/286	186/204	132/135	157/173	205/220	239/248
Maypole	237/240	256/256	224/224	129/129	286/286	177/186	135/135	157/173	205/211	248/248
Mori-no-kagayaki	237/240	253/262	221/221	132/135	282/282	186/186	132/135	157/173	205/220	245/248
Yoko	240/243	253/256	221/221	126/129	282/286	186/186	117/132	173/177	205/205	245/248
Ruby Sweet	237/237	256/256	224/224	129/135	286/286	186/186	132/135	157/173	205/214	248/248
Rose Pearl	237/243	253/256	221/224	126/129	286/286	186/204	132/132	157/173	205/220	245/248
JM1	237/237	232/256	221/224	129/129	270/276	186/192	117/117	157/177	205/208	245/245
JM2	237/237	253/256	221/221	129/129	266/276	186/192	132/132	157/177	205/208	245/248
JM5	237/237	232/256	221/224	129/129	266/270	186/192	117/132	157/177	205/208	245/248
JM7	237/237	232/256	221/224	129/129	270/276	186/192	132/132	157/173	205/205	245/245
JM8	237/237	253/256	221/221	126/129	266/270	183/186	117/132	157/177	205/208	245/245
Morioka 66	237/240	253/256	221/221	126/132	266/286	186/192	117/135	157/157	214/214	245/248
Beniminori	237/240	256/262	221/221	129/132	282/286	186/186	132/135	157/173	205/205	245/245
Morioka 68	237/240	256/262	221/221	126/126	282/286	186/204	117/117	157/177	205/214	245/248
Morioka 69	240/240	253/256	221/221	126/132	282/282	186/204	117/135	157/177	214/214	239/245
Kinshu	237/243	256/256	221/221	132/135	282/286	186/204	135/135	173/177	205/214	239/245
Morioka 71	237/243	256/256	221/221	132/135	286/286	186/204	117/135	173/173	205/220	248/248

## Sheet: S6. Pear-SSR-GBS
Supplementary Table 6. Genotypes determined by SSR-GBS for 29 pear varieties
Variety	TsuGNH124	TsuGNH161	TsuGNH179	TsuGNH194	TsuGNH204	TsuGNH207	TsuGNH208	TsuGNH250
Akiakari	186/186	105/105	284/289	143/148	235/235	158/158	291/301	330/335
Akizuki	182/186	105/110	284/294	143/143	235/235	158/163	301/301	330/335
Atago	186/186	105/110	284/289	143/148	235/235	158/158	256/291	330/330
Amanogawa	186/186	105/105	284/289	148/148	235/235	158/158	256/256	330/330
Oushuu	182/186	100/105	284/289	148/148	235/235	158/158	301/301	330/330
Okusankichi	182/186	105/105	284/289	143/148	235/235	158/158	256/301	330/330
Natsushizuku	182/186	100/105	284/294	143/143	235/235	158/158	291/301	330/330
Kumoi	182/186	105/110	284/294	143/143	235/235	158/163	291/301	330/330
Kousui	182/186	100/110	284/289	143/143	235/235	158/158	291/301	330/330
Shuugyoku	182/182	105/110	284/289	143/143	235/235	158/158	301/301	330/330
Shuurei	186/186	105/110	284/294	143/143	235/235	158/158	291/301	330/335
Shinkou	182/186	105/105	284/289	143/148	235/235	158/158	256/301	330/335
Shinsui	182/186	100/100	284/289	143/143	235/235	158/158	291/301	330/335
Shinsei	186/186	105/110	284/289	143/143	235/235	158/158	256/301	330/335
Suisei	182/186	105/110	284/284	143/143	235/235	158/158	301/301	330/330
Chikusui	182/186	105/110	284/294	143/143	235/235	158/158	301/301	330/335
Choujuurou	182/186	110/110	284/294	143/148	235/235	158/163	291/291	330/330
Niitaka	186/186	105/110	289/294	143/148	235/235	158/158	256/291	330/330
Nijisseiki	182/186	100/105	284/284	143/143	225/235	158/158	301/301	330/335
Hakkou	182/186	105/110	284/289	143/143	235/235	158/158	301/301	330/330
Hayatama	186/186	100/110	284/284	143/143	235/235	158/163	291/291	330/330
Hougetsu	182/182	105/105	284/284	143/148	235/235	158/158	301/301	330/330
Housui	182/186	110/110	289/294	143/143	235/235	158/163	301/301	330/335
Yasato	182/182	100/105	284/289	143/143	235/235	158/158	301/301	330/330
Hatsumaru	182/182	110/110	284/284	143/143	235/235	158/158	291/301	330/335
Rinka	182/186	105/105	284/294	143/148	235/235	158/163	301/301	330/335
Hoshiakari	186/186	105/110	284/289	143/143	235/235	158/163	291/301	330/335
Narumi	182/186	105/105	284/289	143/148	235/235	158/163	301/301	330/330
Kanta	186/186	105/110	284/294	143/148	235/235	158/158	301/301	330/330

## Sheet: S7. TeaSSR-GBS
Supplementary Table 7. Genotypes determined by SSR-GBS for 44 tea varieties
Cultiver	CsFM1097	CsFM1206	CsFM1566	MSE0348	TM107	TM348	TM485	TM553	TM626
Ryofu	210/215	155/160	153/153	210/230	141/146	257/261	223/227	156/185	235/245
Cha Chukanbohon No 3	210/210	155/160	153/158	202/210	128/128	253/257	223/223	156/156	235/250
Harumidori	215/215	155/155	153/153	210/230	141/141	261/261	223/223	156/185	245/245
Sofu	210/215	155/155	153/153	210/230	141/146	257/261	215/223	156/185	245/245
Cha Chukanbohon No 4	210/215	160/160	153/158	210/222	141/146	257/261	215/223	156/185	245/245
Cha Chukanbohon No 5	210/220	155/160	153/153	210/214	136/146	257/261	215/223	156/156	240/245
Cha Chukanbohon No 6	210/215	150/155	143/153	202/230	141/151	253/257	223/223	156/166	240/245
Sun Rouge	210/210	155/160	153/158	202/230	146/151	253/257	223/223	156/166	240/245
Shuntaro	210/215	150/160	153/158	210/210	141/146	257/257	223/223	156/185	245/245
Saeakari	205/215	160/160	153/153	210/214	141/146	249/257	223/223	156/185	235/245
Nanmei	215/220	150/160	153/153	202/210	136/146	261/261	223/223	156/156	235/245
Seimei	205/215	155/160	153/153	210/210	146/146	257/261	223/223	156/185	245/245
Sayamakaori	215/220	160/160	153/158	202/210	136/146	257/261	215/223	156/185	235/245
Yabukita	215/215	155/160	153/153	210/230	141/146	257/261	223/223	156/185	235/245
Asatsuyu	215/215	155/160	153/158	210/210	141/141	257/261	223/223	156/185	245/245
Okumidori	215/215	160/160	153/153	210/210	141/146	257/265	223/223	156/185	235/245
Kanayamidori	215/215	155/155	143/153	210/210	141/146	257/261	223/223	156/185	245/245
Saemidori	215/215	160/160	153/153	210/230	141/146	257/261	223/223	156/185	235/245
Yutakamidori	205/215	160/160	153/153	210/210	141/151	249/261	223/223	156/185	245/245
Kiyoka	215/215	160/160	153/153	210/230	141/141	261/261	223/223	156/185	235/245
MK5601	210/210	150/160	153/153	202/210	141/146	257/257	223/223	156/156	245/245
Kanaemaru	215/220	160/160	153/158	202/210	141/141	261/261	223/223	156/185	245/245
Yachaken01	215/215	155/155	153/153	210/210	141/146	261/261	223/223	156/156	240/245
Yachaken02	215/215	155/160	153/158	210/230	141/151	257/261	215/223	156/185	235/245
Yachaken09	215/215	160/160	143/153	202/210	136/141	257/261	215/223	156/185	245/245
Yachaken10	215/220	160/160	143/153	202/230	136/141	261/261	215/223	156/185	235/235
Kokken01	215/220	155/155	143/153	202/210	136/146	257/261	215/223	156/185	235/245
Danshin37	215/215	160/160	143/153	210/230	141/151	257/261	223/223	156/185	235/245
Miyazaki39	215/215	150/160	143/153	202/202	146/146	249/261	223/223	156/185	245/245
Miyazaki40	215/215	155/160	143/158	202/210	146/151	257/261	223/223	156/185	235/245
Okuharuka	215/220	160/160	153/153	210/230	141/146	257/261	223/223	156/185	245/245
Kirari31	215/220	150/160	153/158	210/230	146/151	257/261	215/223	156/185	235/245
Sainomidori	215/215	160/160	153/158	210/210	141/146	261/261	215/223	156/156	245/245
Sakimidori	215/220	150/155	153/158	210/210	141/151	257/257	215/215	156/185	240/245
Nagomiyutaka	215/215	160/160	153/158	202/230	146/146	261/261	223/223	156/185	240/245
Haruto34	215/215	150/160	153/153	210/210	141/151	257/257	215/223	156/185	235/245
Harunonagori	215/220	155/160	143/153	202/202	141/146	257/261	223/223	156/185	245/245
Harumoegi	215/220	150/155	153/158	210/230	146/151	257/257	215/223	156/185	245/245
Miyamakaori	215/215	155/160	153/153	202/210	141/146	261/261	215/223	156/156	245/245
Musashikaori	215/215	160/160	148/153	210/230	146/146	261/261	223/223	156/185	245/245
Yumekaori	215/215	150/160	143/153	202/230	146/151	257/261	223/223	156/156	235/245
Yumewakaba	215/215	155/160	143/153	210/210	141/146	257/265	215/223	156/185	235/245
Benifuki	210/210	150/150	148/153	202/210	141/151	249/257	223/227	156/156	245/245
Sayamaakari	215/215	160/160	153/158	202/210	136/156	261/261	215/223	156/185	235/245
