# Supplementary material for: Development of SSR Databases Available for Both NGS and Capillary Electrophoresis in Apple, Pear and Tea
Source: Plants (Basel). 2021 Dec 17;10(12):2796. doi: 10.3390/plants10122796 (PMC8703814; doi:10.3390/plants10122796)
Supplement: Supplementary file 1 [file plants-10-02796-s001.zip › SUP/4.genotyping.sh]

#!/bin/bash
Basedir=[directory you work in]
Readdir=$Basedir"raw/";
Samplelist=$Basedir"script/list_geno"
Combinedir=$Basedir"combine/";
Primer=$Basedir"script/list_primer";
Demultidir=$Basedir"Demulti/";
Resultdir=$Basedir"Result/";
listNo=`cat $Primer|wc -l`;
Summarydir=$Basedir"Summary/"

# Determining the genotype based on variable α 
for i in `seq $listNo`;
 do
Marker=$(sed -n "$i"p $Primer | awk '{print $1}');
Markeralpha=$(sed -n "$i"p $Primer | awk '{print $4}');
DemultiMarkerdir=$Demultidir$Marker/;
ResultMarkerdir=$Resultdir$Marker/;
for j in $(ls $DemultiMarkerdir|tr " " "¥n" |sed 's%.fastq.gz%%g');
 do
  geno=`cat $Summarydir$Marker"OUT.txt"|grep $j\
  |awk '
   {
        if(NA == '$Markeralpha'){
            print "NA"
        }else if($4 > '$Markeralpha'){
            print $3"/"$3
        }else{
            print $3"/"$5
       }
   }
   '`
   echo "$j" $geno
done |sed '1s/^/variety '$Marker'\n/g'>$Summarydir$Marker"geno.txt"
done;

cat $Samplelist|sed '1s/^/variety\n/g'>$Summarydir"label.txt"
base=$Summarydir"label.txt"
join='|join -a1 -e "---" -'
cmd="cat ${base}"
for f in $(ls $Summarydir|grep geno.txt); do cmd+="${join} $Summarydir${f}"; done
eval "${cmd}">$Summarydir"Genotype.txt"
rm $Summarydir"label.txt"
