# Supplementary material for: Development of SSR Databases Available for Both NGS and Capillary Electrophoresis in Apple, Pear and Tea
Source: Plants (Basel). 2021 Dec 17;10(12):2796. doi: 10.3390/plants10122796 (PMC8703814; doi:10.3390/plants10122796)
Supplement: Supplementary file 1 [file plants-10-02796-s001.zip › SUP/list_primer]

CH01b09b TTATAGCAGCAACAGGAGCG TATTCGGGAGGCATGGTATG NA
Hi22d06 CCCCGAGCTCTACCTCAAA CATTATGTTTCCGGTTTTTGG 0.74
Hi15h12 GAACAAGAAGGACGCGAATC GTTTGGGCCTCGTTATCACTACCA 0.43
Hi08h08 TGAACAAATTCCACCACGAA GTTTGCCAAGGCTACAATTTTCA 0.57
Hi09f01 CACCACCAAATTCTCCATCTTC GTTTACCGCCAAATGCTTTGTTAC 0.80
NZmsEB119405 GCATGTCAAACCACTTGTCC ATTCTCTCGCGGCAGTT NA
NZmsCN943067 AAATGGGGCACGCTATTATG TGTGCCATTCAAGAGCTCAA 0.66
NZmsEB116209 AAAATCCCAATTCCAAAACC TTGGAGCAGTGAAAGATTGG 0.70
NZmsEB146613 AGAGTTCCGTTCCCCTCTCT GTGGATTCGGAAATGCACTC 0.73
SAmsCN944528 GACGACGGAAAGGAAGACG ATTACGCTGTTGCAGAGAGC 0.78
SAmsEB132187 TCTCCCTCACTCGACGTTG GTTGCAGGAAGGAGTGTCG 0.82
Mdo.chr1.18 CGTGTCCACAAGCTGAGAAA AGGGATCCCGCTCTACTGTT 0.61 
