# Supplementary material for: Development of SSR Databases Available for Both NGS and Capillary Electrophoresis in Apple, Pear and Tea
Source: Plants (Basel). 2021 Dec 17;10(12):2796. doi: 10.3390/plants10122796 (PMC8703814; doi:10.3390/plants10122796)
Supplement: Supplementary file 1 [file plants-10-02796-s001.zip › SUP/3.CountSSR.sh]

#!/bin/sh
Basedir=[directory you work in]
Readdir=$Basedir"raw/";
Samplelist=$Basedir"script/list_geno"
Combinedir=$Basedir"combine/";
Primer=$Basedir"script/list_primer";
Demultidir=$Basedir"Demulti/";
Resultdir=$Basedir"Result/";
listNo=`cat $Primer|wc -l`;
Summarydir=$Basedir"Summary/"

mkdir $Combinedir $Demultidir $Resultdir $Summarydir

# Creating the folders to put files for calculation
for i in `seq $listNo`;
 do
Marker=`cat $Primer|awk '{print $1}'|sed -n "$i"p`;
DemultiMarkerdir=$Demultidir$Marker/;
ResultMarkerdir=$Resultdir$Marker/;
mkdir $ResultMarkerdir

# Retrieving numbers of reads, lengths of alleles and allele frequencies
for j in $(ls $DemultiMarkerdir|tr " " "¥n" |sed 's%.fastq.gz%%g');
 do
  echo "$j"
# Counting the numbers of alleles
  zcat $DemultiMarkerdir"$j".fastq.gz|awk 'NR%4 == 2'|awk 'length($0)>80'|awk 'length($0)<500' \
  |awk ' {lengths[length($0)]++} END {for (l in lengths) {print NR, l,  lengths[l],lengths[l]/NR }}' \
  |sort -k3 -n -r > $ResultMarkerdir"$j"_$Marker.count;
# Obtaining output information for the first four alleles
  num=`cat $ResultMarkerdir"$j"_$Marker.count | awk 'NR==1 {print $1}'`
  list=`sed -n '1,4p' $ResultMarkerdir"$j"_$Marker.count | awk '{print $2, $4}' | tr '\n' ' '`
  echo $j"_"$Marker".count" $num $list >> $Summarydir$Marker"OUT.txt"
done;
done;
