# Supplementary material for: Development of SSR Databases Available for Both NGS and Capillary Electrophoresis in Apple, Pear and Tea
Source: Plants (Basel). 2021 Dec 17;10(12):2796. doi: 10.3390/plants10122796 (PMC8703814; doi:10.3390/plants10122796)
Supplement: Supplementary file 1 [file plants-10-02796-s001.zip › SUP/list_geno]

Apple_A_01
Apple_A_02
Apple_A_03
Apple_A_04
Apple_A_05
Apple_A_06
Apple_A_07
Apple_A_08
Apple_A_09
Apple_A_10
Apple_A_11
Apple_A_12
Apple_A_13
Apple_A_14
Apple_A_15
Apple_A_16
Apple_A_17
Apple_A_18
Apple_A_19
Apple_A_20
Apple_A_21
Apple_A_22
Apple_A_23
Apple_A_24
Apple_A_25
Apple_A_26
Apple_A_27
Apple_A_28
Apple_A_29
Apple_A_30
Apple_A_31
Apple_A_32
Apple_A_33
Apple_A_34
Apple_A_35
Apple_A_36
Apple_A_37
Apple_A_38
Apple_A_39
Apple_A_40
Apple_A_41
Apple_A_42
Apple_A_43
Apple_B_01
Apple_B_02
Apple_B_03
Apple_B_04
Apple_B_05
Apple_B_06
Apple_B_07
Apple_B_08
Apple_B_09
Apple_B_10
Apple_B_11
Apple_B_12
Apple_B_13
Apple_B_14
Apple_B_15
Apple_B_16
Apple_B_17
Apple_B_18
Apple_B_19
Apple_B_20
Apple_B_21
Apple_B_22
Apple_B_23
Apple_B_24
Apple_B_25
Apple_B_26
Apple_B_27
Apple_B_28
Apple_B_29
Apple_B_30
Apple_B_31
Apple_B_32
Apple_B_33
Apple_B_34
Apple_B_35
Apple_B_36
Apple_B_37
Apple_B_38
Apple_B_39
Apple_B_40
Apple_B_41
Apple_B_42
Apple_B_43
