# Supplementary material for: Development of SSR Databases Available for Both NGS and Capillary Electrophoresis in Apple, Pear and Tea
Source: Plants (Basel). 2021 Dec 17;10(12):2796. doi: 10.3390/plants10122796 (PMC8703814; doi:10.3390/plants10122796)
Supplement: Supplementary file 1 [file plants-10-02796-s001.zip › SUP/2.demultiplex.sh]

#!/bin/sh
Basedir=[directory you work in]
Readdir=$Basedir"raw/";
Samplelist=$Basedir"script/list_geno"
Combinedir=$Basedir"combine/";
Primer=$Basedir"script/list_primer";
# "list_primer" includes marker name, forward primer sequence, reverse primer sequence and variable α in space-separated format.
Demultidir=$Basedir"Demulti/";
Resultdir=$Basedir"Result/";
listNo=`cat $Primer|wc -l`;
Summarydir=$Basedir"Summary/"

mkdir $Demultidir $Resultdir $Summarydir


for i in `seq $listNo`;
 do
# adjusting format of the primers
Marker=$(sed -n "$i"p $Primer | awk '{print $1}')
DemultiMarkerdir=$Demultidir$Marker/;
Primer_F=$(sed -n "$i"p $Primer | awk '{print $2}')
Primer_R=$(sed -n "$i"p $Primer | awk '{print $3}')
echo $Marker $Primer_F $Primer_R

Primer_F_sort=`echo $Primer_F | sed -e 's/^.//' | sed -e "y/atgc/ATGC/"`
Primer_R_sort=`echo $Primer_R | sed -e 's/^.//' | rev | sed -e "y/atgc/ATGC/"|sed -e "y/ATGC/TACG/"`
echo $Primer_F_sort $Primer_R_sort

# demultiplexing based on the primer sequences
mkdir $DemultiMarkerdir
for j in $(cat $Samplelist);
 do
 zcat  $Combinedir"$j"_comb.fastq.gz | grep -i -B 1 -A 2 $Primer_F_sort \
|grep -i -B 1 -A 2 $Primer_R_sort|grep -v "^--$"  \
|gzip > $DemultiMarkerdir"$Marker_$j".fastq.gz
done;
done
