# Supplementary material for: Development of SSR Databases Available for Both NGS and Capillary Electrophoresis in Apple, Pear and Tea
Source: Plants (Basel). 2021 Dec 17;10(12):2796. doi: 10.3390/plants10122796 (PMC8703814; doi:10.3390/plants10122796)
Supplement: Supplementary file 1 [file plants-10-02796-s001.zip › SUP/1.combine.sh]

#!/bin/sh
Basedir=[directory you work in]
Readdir=$Basedir"raw/";# Putting the fastq.gz files in this folder
Samplelist=$Basedir"script/list_geno";
# "list_geno" includes the IDs of varieties corresponding to the filenames (XXX.fastq.gz)
Combinedir=$Basedir"combine/";

# Combining the pairs of fastqs files obtained from NGS
mkdir $Combinedir;
for i in $(cat $Samplelist);
 do
  flash2 -M 300 -x 0.5 --allow-outies \
  $Readdir"$i"_1.fastq.gz $Readdir"$i"_2.fastq.gz;
  cat out.extendedFrags.fastq| gzip -c > $Combinedir"$i"_comb.fastq.gz;
done
rm out*
